# Supplementary material for: Cell type-specific suppression of mechanosensitive genes by audible sound stimulation
Source: PLoS One. 2018 Jan 31;13(1):e0188764. doi: 10.1371/journal.pone.0188764 (PMC5791945; doi:10.1371/journal.pone.0188764)
Supplement: S1 Table — (XLSX) [file pone.0188764.s003.xlsx]

## Sheet: Cp Values(v1.1)
Cp values		* n.a. indicate data ommited after Melting curve analysis
		Ptgs2				CTGF				TNC				GAPDH				ACTB
		0h	1h	2h	4h	0h	1h	2h	4h	0h	1h	2h	4h	0h	1h	2h	4h	0h	1h	2h	4h
No Sound	#1	26.47	26.96	27.04	26.87	16.91	17.55	17.83	17.9	24.25	24.77	24.85	24.96	25.09	n.a.	25.82	25.72	14.01	14.35	14.51	14.88
	#2	26.55	26.85	26.9	26.98	17.03	17.54	17.69	17.86	24.3	24.85	24.89	25.05	25.34	25.48	n.a.	25.8	14.02	14.28	14.73	14.66
	#3	26.5	26.89	27	27.15	17.03	17.65	17.69	17.88	24.43	25.02	24.81	25.21	25.3	25.52	25.68	25.65	14.04	14.35	14.51	14.63
	#4	23.72	23.75	n.a.	24.35	15.29	15.15	15.13	15.46	22.72	22.98	23.03	23.61	24.92	25.12	25.12	25.22	13.6	13.64	13.81	14.17
	#5	23.97	23.78	24.22	24.27	15.15	15.1	15.31	15.53	22.9	22.78	22.94	23.55	25.04	24.96	25.02	25.71	13.66	13.56	13.91	13.98
	#6	23.85	23.79	24.43	24.36	15.37	15.12	n.a.	15.49	22.8	23.04	22.99	23.45	25.08	25.13	25.05	25.25	13.67	13.72	13.97	14.16
	#7	24.79	23.81	24.06	23.83	15.62	14.79	14.73	14.61	23.31	22.63	22.72	22.29	25.82	25.26	24.98	25.16	14.62	13.88	13.7	13.71
	#8	24.83	23.8	23.85	23.9	15.56	14.75	14.64	14.65	23.46	22.55	22.66	22.33	25.94	25.45	24.97	25.27	14.61	13.89	13.71	13.76
	#9	24.87	n.a.	23.77	23.98	15.54	14.78	14.67	14.53	23.43	22.69	22.7	22.26	25.97	25.32	25.18	25.29	14.63	13.91	13.75	13.68
440Hz, 94dB, Sine-wave	#1	22.1	22.74	23	23.23	14.71	15.22	15.6	15.87	22.43	22.72	22.93	22.96	24.5	24.47	24.58	24.59	13.46	13.27	13.67	13.79
	#2	22.29	22.65	22.91	23.45	14.67	15.23	15.57	15.87	22.31	22.78	22.87	23	24.48	24.51	24.63	24.8	13.23	13.35	13.45	13.69
	#3	22.23	22.77	23.13	23.34	14.71	15.18	15.46	15.85	22.26	22.78	22.81	22.94	24.47	24.52	24.73	24.92	13.47	13.48	13.66	14
	#4	23.33	23.96	24.02	24.08	14.93	15.27	15.5	15.32	22.43	22.72	22.93	22.96	25.48	25.66	25.57	25.43	13.9	14.06	14	14.07
	#5	23.49	24.04	24.16	24.1	14.86	15.48	15.43	15.34	22.31	22.78	22.87	23	25.25	25.54	n.a.	25.33	13.8	14.05	13.89	14.06
	#6	23.36	24.01	24.35	24.06	14.88	15.29	15.43	15.36	22.26	22.78	22.81	22.94	25.23	25.64	25.53	25.68	13.81	14.09	14.01	14.02
	#7	24.78	25.24	25.37	25.32	16.58	16.61	16.97	16.99	21.85	21.92	21.76	21.6	24.45	24.63	24.19	24.23	13.58	13.69	13.6	13.29
	#8	24.74	25.23	25.44	25.82	16.59	16.79	16.96	16.95	21.65	22	n.a.	21.76	24.6	24.58	n.a.	n.a.	13.64	13.81	13.94	13.63
	#9	24.77	25.21	25.37	25.36	16.6	16.74	16.95	17.03	21.65	22.15	21.76	21.62	24.63	24.61	24.54	24.28	13.63	13.81	13.5	13.54
440Hz, 94dB, Triangle-wave	#1	23.35	23.35	23.87	23.8	14.69	14.87	15.17	15.01	21.57	22.06	22.11	22.44	25.33	25.58	25.66	25.61	13.83	14.01	13.95	14.04
	#2	23.47	23.46	23.89	23.77	14.74	14.84	15.11	15.02	21.64	21.95	22.18	22.54	25.53	25.68	25.59	25.8	13.95	13.91	14.09	14.03
	#3	23.24	23.53	24.02	23.79	14.76	14.84	15.08	15.09	21.7	22.08	22.09	22.27	25.55	25.62	25.56	25.91	13.84	13.97	13.98	14.04
	#4	24.22	24.53	24.3	24.3	15.17	15.58	15.22	15.25	22.25	22.2	22.68	22.74	25.68	25.65	25.62	25.7	14.19	14.25	14.28	14.3
	#5	24.15	24.64	24.58	24.52	15.44	15.47	15.36	15.31	22.36	22.56	22.67	22.63	25.69	25.65	25.6	n.a.	14.15	14.14	14.32	14.06
	#6	24.35	24.53	24.45	n.a.	15.27	15.5	15.29	15.17	22.24	22.57	22.75	22.74	25.65	25.7	25.66	25.81	14.21	14.49	14.18	14.29
440Hz, 94dB, Square-wave	#1	23.64	23.87	24.08	n.a.	14.94	15	15.01	14.68	21.99	21.98	22.09	21.9	25.47	25.53	25.65	25.6	13.96	13.99	14.08	13.95
	#2	23.73	n.a.	23.92	23.56	15.02	15.18	15.1	n.a.	21.93	22.01	22.09	21.9	25.5	25.64	25.72	25.43	13.96	13.97	14.15	13.93
	#3	23.82	24.01	24.02	23.52	14.96	15.01	15.04	14.66	21.92	22.02	22.11	21.98	25.46	25.56	25.72	25.48	14.04	13.97	14.09	13.89
	#4	23.94	24.15	24.46	24.31	15.93	16.26	16.44	16.55	22.63	22.77	22.84	22.56	24.94	25.04	25.46	25.12	13.95	14.06	14.34	14.22
	#5	23.88	24.28	n.a.	24.18	16.04	16.2	16.36	16.29	22.76	22.6	22.9	22.64	24.8	25.05	25.18	25.15	13.93	14.21	14.18	14.24
	#6	23.85	24.26	24.45	24.43	15.99	15.89	16.49	16.33	22.7	23.09	23.03	n.a.	24.85	24.91	25.07	25.02	13.8	14.05	14.12	14.27
White noise, 94dB	#1	23.16	23.87	23.7	24.16	15.71	16.2	16.08	16.34	20.25	20.98	20.73	n.a.	24.64	24.85	24.61	24.93	13.46	13.79	13.63	14.14
	#2	23.25	23.95	23.88	24.36	15.73	16.22	16.06	16.32	20.58	20.86	20.82	20.84	24.67	24.8	24.74	24.94	13.5	13.75	13.82	13.91
	#3	23.32	23.84	23.91	24.44	15.72	16.16	16.04	16.45	20.46	20.79	20.87	20.73	24.82	24.86	24.55	25.01	13.48	13.7	13.57	13.85
	#4	22.56	23.26	23.02	22.79	14.31	14.81	14.6	14.46	21.34	21.83	21.85	21.71	25.64	26.04	25.92	25.66	13.94	14.46	13.98	13.86
	#5	22.63	23.25	23.09	22.84	14.24	14.86	14.73	14.53	21.47	21.95	21.75	21.69	25.77	26.12	25.72	n.a.	13.97	14.27	14.06	13.96
	#6	22.68	23.31	22.96	22.75	14.51	14.95	14.62	14.55	21.5	22.04	n.a.	21.68	25.64	25.98	25.93	25.56	14.04	14.26	13.89	14.08
		Ptgs2					CTGF					TNC					GAPDH					ACTB
		Pre	0h	1h	2h	4h	Pre	0h	1h	2h	4h	Pre	0h	1h	2h	4h	Pre	0h	1h	2h	4h	Pre	0h	1h	2h	4h
440Hz, 94dB, Sine-wave 1h - No Sound 4h	#1	22.62	n.a.	23.5	23.3	23.56	14.57	14.9	14.98	14.88	14.85	21.23	21.68	21.85	21.75	21.94	25.44	25.49	25.63	25.48	25.54	13.85	13.73	13.9	13.98	13.87
	#2	22.77	23.51	23.51	23.58	23.57	14.53	15.02	14.99	14.83	14.88	21.26	21.6	21.89	21.59	21.86	25.3	25.54	25.52	25.46	25.47	13.82	13.93	13.93	13.97	13.85
	#3	22.71	23.59	23.69	23.32	23.52	14.56	14.89	14.9	14.9	14.79	21.27	21.6	21.85	21.82	21.86	25.44	25.52	25.53	25.59	25.31	13.8	13.89	13.95	13.85	13.84
	#4	23.89	24.01	23.58	24.96	24.97	15.85	15.58	15.36	16.18	16.27	23.14	22.7	22.55	23.55	23.46	25.97	25.51	n.a.	26.1	26.08	14.52	13.96	13.78	14.63	14.66
	#5	24.35	23.73	23.72	24.64	24.68	15.97	15.37	15.3	16.03	16.3	23.08	22.65	22.63	23.54	23.66	26.02	25.47	25.45	26.04	26.07	14.57	13.9	13.74	14.57	14.55
	#6	24.64	24.23	n.a.	n.a.	24.56	15.87	15.66	n.a.	16.12	16.31	23.21	22.51	22.59	n.a.	23.66	26	25.45	25.55	26.08	26.13	14.49	13.86	13.81	14.67	14.67
		Ptgs2		CTGF		TNC		GAPDH		ACTB
		0h	2h	0h	2h	0h	2h	0h	2h	0h	2h
55Hz, 94dB, Sine-wave	#1	22.69	22.88	14.03	13.92	20.66	20.88	25.14	25.03	13.65	13.45
	#2	22.74	22.84	14.1	13.91	20.64	20.93	25.22	25	13.57	13.48
	#3	22.84	22.84	14.13	13.99	20.76	20.97	25.44	24.91	13.6	13.42
	#4	22.83	23.19	14.49	14.52	21.1	21.56	25.5	25.29	13.99	13.8
	#5	22.92	23.19	14.61	14.47	21.12	21.6	25.53	25.25	14.1	14
	#6	23.01	23.31	14.63	14.47	21.29	21.6	25.59	25.48	14.07	13.95
110Hz, 94dB, Sine-wave	#1	21.99	22.97	13.58	14.17	20.63	21.18	25.07	25.1	13.57	13.57
	#2	22.24	22.95	13.91	14.1	20.78	n.a.	25.06	25.04	13.57	13.67
	#3	22.15	22.87	13.79	14.05	20.76	21.06	25.13	25.1	13.6	13.85
	#4	22.78	23.56	14.18	14.63	21.25	21.72	25.67	25.56	14.1	14.12
	#5	22.93	23.71	14.3	14.65	21.23	21.79	25.7	25.55	13.94	14
	#6	22.74	23.54	14.45	14.7	21.28	21.68	25.8	n.a.	13.86	14
4kHz, 94dB, Sine-wave	#1	24.08	24.57	14.52	14.83	21.36	21.74	25.2	25.16	13.74	13.74
	#2	24.1	24.55	14.48	14.86	21.55	21.83	25.57	25.17	13.73	13.72
	#3	24.03	24.43	14.54	14.89	21.53	22.02	25.51	25.28	13.77	13.74
	#4	24.72	25.15	14.95	15.24	22.06	22.47	25.82	25.31	14.27	14.2
	#5	24.71	24.88	14.99	15.45	22.06	22.53	25.34	25.48	14.22	14.3
	#6	24.34	25.09	14.93	15.6	22.02	22.26	25.84	n.a.	14.15	14.3
		Ptgs2						CTGF						TNC						GAPDH						ACTB
		76dB		82dB		88dB		76dB		82dB		88dB		76dB		82dB		88dB		76dB		82dB		88dB		76dB		82dB		88dB
		0h	2h	0h	2h	0h	2h	0h	2h	0h	2h	0h	2h	0h	2h	0h	2h	0h	2h	0h	2h	0h	2h	0h	2h	0h	2h	0h	2h	0h	2h
440Hz, Sine-wave	#1	24.53	24.49	23.97	24.16	25.33	24.89	15.85	15.8	15.96	16.05	16.48	16.51	22.78	22.82	23.23	23.74	23.22	23.67	25.17	25.12	25.04	25.17	25.48	25.28	14.83	14.8	13.89	13.88	14.15	13.86
	#2	24.57	24.48	24.06	24.29	25.25	n.a.	15.85	15.79	15.67	16.04	16.53	16.62	22.76	22.83	23.44	23.68	23.49	23.54	25.2	25.08	25.16	25.33	25.25	25.06	14.82	14.79	13.88	13.95	13.99	13.81
	#3	24.68	24.48	24.1	24.2	25.27	24.84	15.86	15.84	15.93	15.91	16.66	16.54	22.78	22.92	23.3	23.64	23.48	23.66	25.31	25.08	25.07	25.22	25.55	25.48	14.85	14.79	13.83	13.92	14.1	13.92
	#4	24.54	24.32	24.54	24.55	22.91	23.67	15.6	15.85	16.21	16.27	15.54	15.49	22.59	22.75	22.86	23.23	22.72	22.81	26.07	26.03	25.11	25.28	25.18	24.95	14.61	14.67	13.88	14.02	13.82	13.85
	#5	24.63	24.5	24.72	24.53	22.89	23.06	15.85	15.72	16.08	16.3	15.54	15.63	22.7	22.7	22.86	23.23	22.82	22.94	26.36	25.94	25.06	25.12	25.05	24.92	14.58	14.54	13.91	13.98	13.78	13.87
	#6	24.57	24.45	24.75	n.a.	23.26	23.2	15.77	15.75	16.09	16.33	15.51	15.61	22.6	22.69	22.9	23.15	22.72	22.9	26.12	26.04	25.13	25.21	24.97	24.96	14.66	14.63	13.96	14.16	13.78	13.86
		Ptgs2		CTGF		TNC		GAPDH		ACTB
		0h	2h	0h	2h	0h	2h	0h	2h	0h	2h
Heating (No Sound)	#1	24.59	24.67	15.67	15.99	22.35	22.84	25.34	25.65	14.12	14.34
	#2	24.44	24.97	15.71	16.04	22.53	n.a.	25.47	25.67	14.12	14.48
	#3	24.68	24.56	15.7	15.93	22.44	22.78	25.57	25.78	14.14	14.45
	#4	24.33	24.17	15.71	16.03	22.7	23	25.34	25.59	13.99	14.11
	#5	24.46	24.38	15.77	16.12	22.61	23.03	25.21	25.57	14.05	14.47
	#6	24.56	n.a.	15.77	16.11	22.73	23.19	25.3	25.6	13.95	14.18
		Ptgs2		CTGF		TNC		GAPDH		ACTB
		0h	2h	0h	2h	0h	2h	0h	2h	0h	2h
Water block (440Hz, 94dB, Sine-wave)	#1	23.71	24.17	16.07	15.85	23.23	22.83	25.65	25.32	14.5	14.31
	#2	24.28	24.18	16.05	15.92	23.33	22.89	25.77	25.29	14.57	14.25
	#3	23.92	23.99	16.03	16.03	23.29	22.87	25.83	25.44	14.51	14.19
	#4	24.61	25.05	15.65	16.22	22.58	23.13	25.2	25.82	14.02	14.2
	#5	24.55	25.44	15.59	16.21	22.56	23.24	25.16	25.72	13.81	14.26
	#6	24.69	n.a.	15.69	n.a.	22.53	23.19	25.15	25.76	13.77	14.35
		Ptgs2				CTGF				TNC				GAPDH				ACTB
		0h	1h	2h	4h	0h	1h	2h	4h	0h	1h	2h	4h	0h	1h	2h	4h	0h	1h	2h	4h
440Hz, 94dB, Sine-wave, + Amanitine	#1	23.53	24.34	24.51	25.23	15	15.84	16.55	17.92	22.69	22.81	22.76	22.98	24.99	25.25	25.26	25.33	13.79	13.96	13.96	14.14
	#2	23.53	24.27	24.51	25.16	15.04	15.85	16.51	17.84	22.69	22.88	22.84	22.98	24.96	n.a.	25.29	25.25	13.8	13.94	14.09	14.15
	#3	23.47	24.24	24.58	25.16	14.92	15.89	16.48	17.8	22.78	22.83	22.85	22.98	25.12	25.19	25.34	25.45	13.79	13.76	14.11	14.11
	#4	23.46	24.34	25.33	25.86	14.87	15.74	16.93	17.8	21.69	22.22	22.8	22.49	25.51	25.78	25.84	25.55	13.86	13.96	14.01	14.03
	#5	23.56	24.28	25.55	25.6	15.04	15.68	16.83	17.84	21.8	22.24	22.81	22.66	25.62	25.78	n.a.	n.a.	13.87	13.92	14.12	14.27
	#6	23.63	24.5	25.76	25.66	14.97	15.56	16.79	17.82	21.66	n.a.	n.a.	n.a.	25.58	25.66	25.52	25.74	14.03	13.91	14	14.11
		Ptgs2				CTGF				TNC				GAPDH				ACTB
		ST2	3T3	C2C12	NB2a	ST2	3T3	C2C12	NB2a	ST2	3T3	C2C12	NB2a	ST2	3T3	C2C12	NB2a	ST2	3T3	C2C12	NB2a
440Hz, 94dB, Sine-wave, 0h	#1	23.46	21.76	23.45	28.33	15.17	18.6	17.65	21.2	22.86	22.27	20.54	29.01	25.18	25.55	25.67	25.63	13.68	13.84	14.07	14.64
	#2	23.45	21.78	23.49	28.27	15.27	18.64	17.7	21.22	23.08	22.25	20.45	28.86	25.14	25.62	25.46	25.61	13.76	14.02	14.17	14.61
	#3	23.62	21.8	23.56	28.29	15.31	18.55	17.61	21.18	23.18	22.32	20.53	29.1	25.09	25.54	25.81	25.65	13.81	13.89	14.14	14.69
	#4	24.75	21.69	23.36	28.6	16.55	18.35	17.17	20.85	23.53	21.56	19.62	28.49	26.03	25.14	24.92	25.18	15.27	13.72	13.86	14.65
	#5	24.83	21.78	23.3	28.77	16.54	18.34	17.15	21.06	23.51	21.64	19.82	28.46	26.2	25.08	24.85	25.32	15.08	13.68	13.87	14.58
	#6	24.65	21.86	23.34	28.68	16.57	18.35	17.05	20.94	23.65	21.73	19.78	28.62	26.15	25.08	25.2	25.27	14.98	13.82	14.03	14.72
440Hz, 94dB, Sine-wave, 2h	#1	24.1	21.83	24.1	28.04	15.56	18.89	17.98	20.97	23.3	22.49	21.15	28.8	25.36	25.96	25.71	25.31	13.94	14.1	14.12	14.48
	#2	23.97	21.97	24.12	28.09	15.58	18.97	17.98	20.99	23.46	22.3	20.8	28.72	25.19	25.68	25.53	25.6	13.81	14	14.22	14.53
	#3	24.01	21.68	24.06	28.07	15.6	18.95	18.12	20.98	23.22	22.29	20.87	28.67	25.22	25.81	25.91	25.35	13.92	14.07	14.24	14.47
	#4	24.61	21.96	23.87	n.a.	16.22	18.7	17.61	20.76	23.43	21.74	20.24	27.87	25.65	25.1	25.31	24.98	14.76	13.91	14.02	14.53
	#5	24.71	21.79	24.1	28.19	16.1	18.76	17.65	20.83	23.45	21.34	20.12	27.93	25.74	25.72	25.2	25.05	14.43	13.8	14.19	14.33
	#6	24.53	21.67	24.15	28.05	16.32	18.9	17.83	20.84	23.48	21.53	20.19	27.94	25.59	25.23	25.12	24.97	14.3	13.85	14.08	14.35
